# Supplementary material for: Data set for the proteomic inventory and quantitative analysis of chicken uterine fluid during eggshell biomineralization
Source: Data Brief. 2014 Oct 14;1:65–9. doi: 10.1016/j.dib.2014.09.006 (PMC4459565; doi:10.1016/j.dib.2014.09.006)
Supplement: Supplementary file 1 — Supplementary data [file mmc1.zip]

Archive with 4 entries (4 files):
- Table 1.xlsx
- Table 2.docx
- Table 3.xlsx
- Table 4.docx
