# Supplementary material for: Data set for the proteomic inventory and quantitative analysis of chicken uterine fluid during eggshell biomineralization
Source: Data Brief. 2014 Oct 14;1:65–9. doi: 10.1016/j.dib.2014.09.006 (PMC4459565; doi:10.1016/j.dib.2014.09.006)
Supplement: Supplementary file 1 — Supplementary data [file mmc1.zip › Table 1.xlsx]

## Sheet: Feuil1
EntrezGene Id	GI numbers	Protein symbol	Description	Previous identification in shell Mann et al., 2006,2007; Miksick et al., 2007, 2010; Rose et al., 2011	emPAI	Previous identification Sun et al., 2013
						Uterine fluid	Eggshell
396241	gi|45385813	OVOT	transferrin (ovotransferrin)	Yes	52361	Yes	Yes
396218	gi|126608	LYZ	lysozyme (renal amyloidosis)	Yes	39650	Yes	Yes
396197	gi|113575	ALB	albumin	Yes	7481.5	Yes	Yes
419515	gi|50759498	OCX21	ovocalyxin-21	Yes	1942.3	Yes	Yes
396058	gi|129293	OVAL	ovalbumin	Yes	318.86	Yes	Yes
420302	gi|118087425	PSCA	prostate stem cell antigen	Yes	293.6	Yes	Yes
396485	gi|122587	HBG2	hemoglobin, gamma G	Yes	127.1	Yes	No
416652	gi|122378	HBAA	hemoglobin, alpha 1	Yes	94.148	Yes	Yes
416236	gi|124757	OVM	ovomucoid	Yes	61.864	Yes	Yes
100313508	gi|32699622	OC-17	ovocleidin 17	Yes	52.966	Yes	Yes
100858647	gi|363735454	LOC100858647	beta-microseminoprotein-like	Yes	51.462	Yes	No
395256	gi|45383041	OC-116	ovocleidin 116	Yes	47.015	Yes	Yes
420897	gi|129296	OVAY	ovalbumin-related protein Y	Yes	45.583	Yes	Yes
416076	gi|218664501	SNTN	sentan, cilia apical structure protein	Yes	26.107	Yes	Yes
771972	gi|363741677	LOC771972	ovocalyxin-25	Yes	22.547	Yes	Yes
100857973	gi|363739005	LOC100857973	ganglioside GM2 activator-like	Yes	20.684	Yes	No
770729	gi|118090191	LOC770729	trypsin inhibitor ClTI-1-like	Yes	20.001	Yes	No
416235	gi|1708509	OIH	ovoinhibitor	Yes	15.706	Yes	Yes
396497	gi|319655747	CST3	cystatin C	Yes	10.497	Yes	Yes
396536	gi|113990	APOA1	apolipoprotein A-I	Yes	6.7792	Yes	Yes
419289	gi|71894947	OCX36	ovocalyxin-36	Yes	6.5433	Yes	Yes
395612	gi|45382235	GSTA3	glutathione S-transferase alpha 3	Yes	6.1449	Yes	No
419076	gi|363729530	HPX	hemopexin	Yes	5.8772	Yes	Yes
395638	gi|45382285	FOLR1	folate receptor 1 (adult)	Yes	5.7435	Yes	Yes
395696	gi|45382425	GC	group-specific component (vitamin D binding protein)	Yes	4.5899	Yes	Yes
417255	gi|153792017	TUBB2C	tubulin, beta 2C	Yes	4.2662	Yes	Yes
395209	gi|78100756	OCX32	ovocalyxin-32	Yes	4.1611	Yes	Yes
396297	gi|45382533	ANXA2	annexin A2	Yes	4.1384	Yes	Yes
416990	gi|310772215	PEBP1	phosphatidylethanolamine binding protein 1	Yes	4.0844	Yes	Yes
396277	gi|45384444	TTR	Transthyretin (Formerly Known As Prealbumin)	Yes	3.4943	Yes	Yes
395364	gi|46395491	PIT 54	PIT 54 protein	Yes	3.4845	Yes	Yes
395780	gi|45384392	APOA4	apolipoprotein A-IV	Yes	3.3589	Yes	Yes
424598	gi|429836849	PRDX1	peroxiredoxin 1	Yes	3.029	Yes	Yes
373997	gi|45383766	LDHB	lactate dehydrogenase B	Yes	3.0206	Yes	Yes
414896	gi|49169816	GST	glutathione S-transferase	Yes	2.8869	Yes	No
424379	gi|478247047	REG4	regenerating islet-derived family, member 4	Yes	2.8443	Yes	Yes
	gi|135393	TUBA	Tubulin alpha-1 chain	Yes	2.7245	Yes	Yes
396260	gi|158515411	AVD	mature avidin	Yes	2.6035	No	No
417561	gi|381342463	SERPINF1	serpin peptidase inhibitor, clade F (alpha-2 antiplasmin, pigment epithelium derived factor), member 1	Yes	2.6019	Yes	Yes
427638	gi|253735708	GPX3	glutathione peroxidase 3 (plasma)	Yes	2.5676	Yes	Yes
415945	gi|363738582	SEMA3G	sema domain, immunoglobulin domain (Ig), short basic domain, secreted, (semaphorin) 3G	Yes	2.4926	Yes	Yes
	gi|16902245	Ig-light-3-lambda	immunoglobulin lambda light chain, partial	Yes	2.2406	Yes	Yes
374193	gi|46048961	GAPDH	glyceraldehyde-3-phosphate dehydrogenase	Yes	2.1618	Yes	No
404271	gi|46195459	ANXA1	annexin A1	Yes	2.1549	Yes	Yes
415296	gi|56119084	ACTG1	actin, gamma 1	Yes	2.1116	Yes	Yes
427326	gi|363744794	EDIL3	EGF-like repeats and discoidin I-like domains 3	Yes	1.6691	Yes	Yes
421136	gi|71895961	SDCBP	syndecan binding protein (syntenin)	Yes	1.6667	Yes	Yes
423774	gi|50749462	ANXA8	annexin A8	Yes	1.5737	No	Yes
396435	gi|45382061	TPI1	triosephosphate isomerase 1	Yes	1.559	Yes	No
395701	gi|45382429	EZR	ezrin	Yes	1.398	Yes	Yes
417647	gi|50758376	CA4	carbonic anhydrase IV	Yes	1.3923	Yes	Yes
395722	gi|45382467	CLU	clusterin	Yes	1.3819	Yes	Yes
419088	gi|82234396	TSKU	tsukushi small leucine rich proteoglycan homolog (Xenopus laevis)	Yes	1.3398	Yes	Yes
396539	gi|45382979	DSTN	destrin (actin depolymerizing factor)	Yes	1.2979	Yes	No
396017	gi|46048768	ENO1	enolase 1, (alpha)	Yes	1.2381	Yes	Yes
	gi|212195	Ig-light-2-lambda	Ig light chain precursor	Yes	1.1522	Yes	Yes
416069	gi|50754487	FAM3D	family with sequence similarity 3, member D	Yes	1.1103	Yes	Yes
	gi|16902140	Ig-light-4-lambda	immunoglobulin lambda light chain, partial	Yes	1.083	Yes	No
	gi|127513	Ig-mu-heavy	Ig mu chain C region	Yes	1.065	Yes	Yes
	gi|89000561	Ig-heavy-2	immunoglobulin heavy chain variable region, partial	Yes	1.0458	No	No
423881	gi|50749765	GSTO1	glutathione S-transferase omega 1	Yes	0.9953	Yes	Yes
396166	gi|45382541	RBP4	retinol binding protein 4, plasma	Yes	0.99404	Yes	No
421932	gi|55741594	YWHAQ	tyrosine 3-monooxygenase/tryptophan 5-monooxygenase activation protein, theta polypeptide	Yes	0.96878	Yes	Yes
395450	gi|45382657	NTM	neurotrimin	Yes	0.9575	Yes	Yes
415494	gi|459683840	MFGE8	milk fat globule-EGF factor 8 protein	Yes	0.9338	Yes	Yes
423463	gi|157954047	HSP90AA1	heat shock protein 90kDa alpha (cytosolic), class A member 1	Yes	0.9109	Yes	Yes
396447	gi|45382027	PPIB	peptidylprolyl isomerase B (cyclophilin B)	Yes	0.89942	Yes	Yes
429062	gi|86129578	PRDX6	peroxiredoxin 6	Yes	0.84873	Yes	Yes
395917	gi|45384262	CDC42	cell division cycle 42 (GTP binding protein, 25kDa)	Yes	0.79046	Yes	No
420898	gi|448824824	OVAX	ovalbumin-related protein X	Yes	0.78828	Yes	Yes
417431	gi|118099767	APOH	apolipoprotein H (beta-2-glycoprotein I)	Yes	0.76486	Yes	No
425619	gi|71897035	YWHAZ	tyrosine 3-monooxygenase/tryptophan 5-monooxygenase activation protein, zeta polypeptide	Yes	0.75859	Yes	Yes
395220	gi|45383093	OGCHI	ovoglycoprotein	Yes	0.74614	Yes	Yes
424533	gi|50582493	VTG2	vitellogenin 2	Yes	0.73308	Yes	Yes
417554	gi|55741616	YWHAE	tyrosine 3-monooxygenase/tryptophan 5-monooxygenase activation protein, epsilon polypeptide	Yes	0.71164	Yes	Yes
428767	gi|71895873	ANXA5	annexin A5	Yes	0.68767	Yes	No
396127	gi|45383930	MFI2	antigen p97 (melanoma associated) identified by monoclonal antibodies 133.2 and 96.5	Yes	0.67316	Yes	Yes
420872	gi|20138484	LY86	lymphocyte antigen 86	Yes	0.66674	Yes	Yes
396329	gi|46195455	CTSB	cathepsin B	Yes	0.65733	Yes	Yes
419848	gi|153792243	PIGR	polymeric immunoglobulin receptor	Yes	0.64626	Yes	Yes
770620	gi|363740363	NPDC1	neural proliferation, differentiation and control, 1	Yes	0.60964	Yes	No
395837	gi|45384500	FGG	fibrinogen gamma chain	Yes	0.60338	Yes	Yes
374110	gi|45383612	PTGDS	prostaglandin D2 synthase 21kDa (brain)	Yes	0.56168	Yes	No
373963	gi|54020687	EEF1A1	eukaryotic translation elongation factor 1 alpha 1	Yes	0.55798	Yes	Yes
395772	gi|45384378	LOC395772	otokeratin	Yes	0.55502	Yes	Yes
421281	gi|57530355	MDH1	malate dehydrogenase 1, NAD (soluble)	Yes	0.54071	Yes	Yes
395442	gi|45382667	RHOA	ras homolog gene family, member A	Yes	0.53464	No	No
424956	gi|50752381	AHSG	alpha-2-HS-glycoprotein	Yes	0.52911	Yes	Yes
418125	gi|444741724	PTN	pleiotrophin	Yes	0.51575	No	No
421702	gi|86129492	VNN1	vanin 1	Yes	0.5037	Yes	Yes
414341	gi|48976029	AVBD10	Avian Beta defensin 10	Yes	0.49768	Yes	No
396248	gi|45384340	CKB	creatine kinase, brain	Yes	0.49376	Yes	Yes
396140	gi|45382591	ST3GAL1	ST3 beta-galactoside alpha-2,3-sialyltransferase 1	Yes	0.49212	No	Yes
424805	gi|145046232	SERPINE2	serpin peptidase inhibitor, clade E (nexin, plasminogen activator inhibitor type 1), member 2	Yes	0.47222	Yes	Yes
100126150	gi|115326	COL10A1	collagen, type X, alpha 1	Yes	0.46914	No	No
396456	gi|45382651	PKM2	pyruvate kinase, muscle	Yes	0.46832	Yes	Yes
421091	gi|50737352	LOC421091	transthyretin-like	Yes	0.46317	Yes	Yes
424440	gi|363736402	SERPINC1	serpin peptidase inhibitor, clade C (antithrombin), member 1	Yes	0.46135	Yes	Yes
395854	gi|45384364	GDI2	GDP dissociation inhibitor 2	Yes	0.45757	Yes	Yes
419402	gi|392513682	GNB1	guanine nucleotide binding protein (G protein), beta polypeptide 1	Yes	0.42663	No	Yes
373926	gi|267844833	FGB	fibrinogen beta chain	Yes	0.41957	Yes	Yes
373914	gi|82102958	QSOX1	quiescin Q6 sulfhydryl oxidase 1	Yes	0.4147	Yes	Yes
374117	gi|46049078	IGJ	immunoglobulin J polypeptide, linker protein for immunoglobulin alpha and mu polypeptides	Yes	0.40858	Yes	Yes
417517	gi|50758110	MDH2	malate dehydrogenase 2, NAD (mitochondrial)	Yes	0.40739	Yes	No
419731	gi|363742442	ST14	suppression of tumorigenicity 14 (colon carcinoma)	Yes	0.40612	Yes	Yes
374090	gi|45383640	SEMA3C	sema domain, immunoglobulin domain (Ig), short basic domain, secreted, (semaphorin) 3C	Yes	0.4015	Yes	Yes
415669	gi|363738046	TPPP3	tubulin polymerization-promoting protein family member 3	Yes	0.38964	Yes	No
769717	gi|363740728	LOC769717	PKHD domain-containing transmembrane protein C17orf101-like	Yes	0.3789	Yes	Yes
418573	gi|325505052	ATP6AP2	ATPase, H+ transporting, lysosomal accessory protein 2	Yes	0.37856	Yes	Yes
424535	gi|50751384	CTBS	chitobiase, di-N-acetyl-	Yes	0.36561	Yes	Yes
421543	gi|363731918	AGT	angiotensinogen (serpin peptidase inhibitor, clade A, member 8)	Yes	0.36338	Yes	Yes
395935	gi|46048795	VTN	vitronectin	Yes	0.3572	Yes	Yes
420039	gi|363743552	LOC420039	keratin, type I cytoskeletal 42-like	Yes	0.34901	No	No
420988	gi|513171375	PDCD6	programmed cell death 6	Yes	0.3481	Yes	Yes
395774	gi|45384386	GSN	gelsolin	Yes	0.34784	Yes	Yes
424561	gi|50751440	LRRC19	leucine rich repeat containing 19	Yes	0.3452	Yes	No
424908	gi|363737411	IL1RAP	interleukin 1 receptor accessory protein	Yes	0.34357	Yes	Yes
420978	gi|363730612	GALNT12	UDP-N-acetyl-alpha-D-galactosamine:polypeptide N-acetylgalactosaminyltransferase 12 (GalNAc-T12)	Yes	0.34091	No	Yes
415495	gi|363737594	HAPLN3	hyaluronan and proteoglycan link protein 3	Yes	0.32862	No	Yes
424883	gi|118095086	PLSCR1	phospholipid scramblase 1	Yes	0.32447	Yes	Yes
100857105	gi|363741117	SERPINF2	serpin peptidase inhibitor, clade F (alpha-2 antiplasmin, pigment epithelium derived factor), member 2	Yes	0.32265	Yes	Yes
425002	gi|3183086	SERPINI1	serpin peptidase inhibitor, clade I (neuroserpin), member 1	Yes	0.31382	No	Yes
417185	gi|61657937	ASS1	argininosuccinate synthase 1	Yes	0.31132	No	No
419595	gi|363742340	CLIC4	chloride intracellular channel 4	Yes	0.30533	No	Yes
423434	gi|478246985	SERPINA1	serpin peptidase inhibitor, clade A (alpha-1 antiproteinase, antitrypsin), member 1	Yes	0.29788	Yes	Yes
396221	gi|45384208	LDHA	lactate dehydrogenase A	Yes	0.29608	No	Yes
416534	gi|118097902	MSLN	mesothelin	Yes	0.29044	Yes	Yes
417758	gi|148238207	FAM3C	family with sequence similarity 3, member C	Yes	0.28683	Yes	No
396476	gi|114078	APOVLDLII	lipoprotein	Yes	0.28521	No	Yes
423637	gi|347800681	ANXA11	annexin A11	Yes	0.27827	Yes	Yes
417466	gi|363741022	LPO	lactoperoxidase	Yes	0.27747	Yes	No
423849	gi|513191632	LOC423849	prominin 1-like	Yes	0.24355	Yes	Yes
395882	gi|82122712	TENP	TENP protein	Yes	0.22255	Yes	Yes
424854	gi|50752126	GAL3ST2	galactose-3-O-sulfotransferase 2	Yes	0.21867	Yes	Yes
423353	gi|71894903	NPC2	Niemann-Pick disease, type C2	Yes	0.20812	Yes	No
422234	gi|118089427	GPC4	glypican 4	Yes	0.18079	Yes	Yes
417191	gi|118099300	TOR1B	torsin family 1, member B (torsin B)	Yes	0.17006	Yes	Yes
396367	gi|45382313	GNAI2	guanine nucleotide binding protein (G protein), alpha inhibiting activity polypeptide 2	Yes	0.16908	No	No
424540	gi|83721996	DNASE2B	deoxyribonuclease II beta	Yes	0.16762	Yes	Yes
770664	gi|363738498	MANF	mesencephalic astrocyte-derived neurotrophic factor	Yes	0.16471	Yes	No
769725	gi|53130690	ARF4	ADP-ribosylation factor 4	Yes	0.16287	No	Yes
419111	gi|363727396	ITIH5	inter-alpha (globulin) inhibitor H5	Yes	0.16119	Yes	Yes
395667	gi|45382361	ANPEP	alanyl (membrane) aminopeptidase (aminopeptidase N, aminopeptidase M, microsomal aminopeptidase, CD13, p150)	Yes	0.15926	Yes	Yes
422876	gi|363733616	HGFAC	HGF activator	Yes	0.15656	Yes	Yes
424893	gi|58696426	APOD	apolipoprotein D	Yes	0.15427	No	Yes
427854	gi|357933606	ATP6AP1	ATPase, H+ transporting, lysosomal accessory protein 1	Yes	0.15036	Yes	No
429100	gi|71896025	CMPK1	cytidine monophosphate (UMP-CMP) kinase 1, cytosolic	Yes	0.1503	No	No
427772	gi|71895529	ARRDC1	arrestin domain containing 1	Yes	0.14845	Yes	Yes
420725	gi|71896465	PDCD6IP	programmed cell death 6 interacting protein	Yes	0.1396	Yes	Yes
776390	gi|118086124	ACPP	acid phosphatase, prostate	Yes	0.13958	Yes	Yes
396133	gi|311213923	FN1	fibronectin 1	Yes	0.13872	Yes	Yes
396151	gi|1171932	OVST	ovostatin	Yes	0.12312	No	Yes
395602	gi|18201959	PSAP	prosaposin	Yes	0.11693	Yes	Yes
414139	gi|48374053	AMY1A	amylase, alpha 1A; salivary	Yes	0.11669	Yes	Yes
396370	gi|45382303	C3	complement component 3	Yes	0.11074	Yes	Yes
396492	gi|17376684	GLG1	golgi glycoprotein 1	Yes	0.10421	Yes	Yes
420415	gi|118085502	VILL	villin-like	Yes	0.10346	Yes	Yes
422620	gi|363733410	IGFBP7	insulin-like growth factor binding protein 7	Yes	0.099881	Yes	Yes
418892	gi|363729287	LOC418892	complement C4-like	Yes	0.09811	Yes	Yes
415298	gi|315075287	SEMA7A	semaphorin 7A, GPI membrane anchor (John Milton Hagen blood group)	Yes	0.092907	Yes	No
425757	gi|363728262	OVSTL	ovostatin-like	Yes	0.091008	Yes	Yes
421132	gi|363730791	IMPAD1	inositol monophosphatase domain containing 1	Yes	0.08503	Yes	Yes
424547	gi|52138705	VTG1	vitellogenin 1	Yes	0.079497	Yes	Yes
419485	gi|126651	PLOD1	procollagen-lysine, 2-oxoglutarate 5-dioxygenase 1	Yes	0.078948	No	Yes
427262	gi|71894823	GNAQ	guanine nucleotide binding protein (G protein), q polypeptide	Yes	0.077981	No	No
395457	gi|45382645	FURIN	furin (paired basic amino acid cleaving enzyme)	Yes	0.076565	Yes	Yes
395404	gi|50752383	FETUB	fetuin B	Yes	0.07459	Yes	No
424882	gi|363737318	PLOD2	procollagen-lysine, 2-oxoglutarate 5-dioxygenase 2	Yes	0.064605	Yes	Yes
428771	gi|363733743	ENPEP	glutamyl aminopeptidase (aminopeptidase A)	Yes	0.061278	No	No
395779	gi|45384390	COCH	coagulation factor C homolog, cochlin (Limulus polyphemus)	Yes	0.055128	Yes	Yes
419014	gi|363729389	CTSC	cathepsin C	Yes	0.055128	Yes	Yes
	gi|212627	gag protein	gag protein	Yes	0.043785	No	No
396192	gi|160333842	ROS1	c-ros oncogene 1 , receptor tyrosine kinase	Yes	0.038559	Yes	Yes
427584	gi|363738634	LOC427584	collagen alpha-1(VII) chain-like	Yes	0.037849	No	No
415430	gi|363737723	SEMA6D	sema domain, transmembrane domain (TM), and cytoplasmic domain, (semaphorin) 6D	Yes	0.026798	Yes	No
415476	gi|118095878	KIAA1199	KIAA1199	Yes	0.020869	Yes	Yes
416051	gi|381214362	ARPC4	actin related protein 2/3 complex, subunit 4, 20kDa	Yes	n.d.	No	No
415860	gi|115417	CDH1	cadherin 1, type 1, E-cadherin (epithelial)	Yes	n.d.	Yes	Yes
421292	gi|82125329	EPCAM	epithelial cell adhesion molecule	Yes	n.d.	No	Yes
	gi|2981970	GSTM1	Chain A, An Avian Class-Mu Glutathione S-Transferase, Cgstm1-1 At 1.94 Angstrom Resolution	Yes	n.d.	Yes	No
404299	gi|118405202	HIST1H2A4	histone cluster 1, H2A, IV (similar to human histone cluster 2, class H2A, member C)	Yes	n.d.	Yes	No
	gi|86318	Ig-gamma-heavy	Ig gamma chain (clone 36) - chicken (fragment)	Yes	n.d.	No	No
	gi|1741925	Ig-heavy-1	immunoglobulin heavy chain, partial	Yes	n.d.	No	No
100859081	gi|363740060	LOC100859081	dynein.light.chain.1..cytoplasmic.like	Yes	n.d.	Yes	No
423008	gi|363734030	LOC423008	protein-L-isoaspartate (D-aspartate) O-methyltransferase-like	Yes	n.d.	Yes	Yes
419533	gi|363742086	LOXL2	lysyl oxidase-like 2	Yes	n.d.	No	Yes
	gi|365813051	P20K	Chain A, The Siderocalin Ex-Fabp Functions Through Dual Ligand Specificities	Yes	n.d.	No	No
395871	gi|45384330	RAC1	ras-related C3 botulinum toxin substrate 1 (rho family, small GTP binding protein Rac1)	Yes	n.d.	Yes	Yes
420931	gi|363730594	SEMA5A	sema domain, seven thrombospondin repeats (type 1 and type 1-like), transmembrane domain (TM) and short cytoplasmic domain, (semaphorin) 5A	Yes	n.d.	No	Yes
418577	gi|50730123	TSPAN7	tetraspanin7	Yes	n.d.	Yes	Yes
396437	gi|45382053	TXN	thioredoxin	Yes	n.d.	Yes	No
396190	gi|118098428;gi|513209917; gi|118098426	UBB	ubiquitin B	Yes	n.d.	Yes	Yes
396425	gi|513216226; gi|513216229; gi|513216232; gi|513216235;gi| 513216238	UBC	ubiquitin C	Yes	n.d.	Yes	Yes
	gi|559676	VH1	This CDS feature is included to show the translation of the corresponding V_region	Yes	n.d.	No	No
416651	gi|52138645	HBAD	alpha-D-globin	No	107.83	Yes	No
776282	gi|261490820	PPIA	peptidylprolyl isomerase A (cyclophilin A)	No	15.011	Yes	No
	gi|211993	Ig-light-5	immunoglobulin light-chain VJ region, partial [Gallus gallus]	No	3.235	No	No
771461	gi|363727947	BPIL2	bactericidal/permeability-increasing protein-like 2	No	2.63	Yes	Yes
417956	gi|119331174	HIST1H2B7	histone cluster 1, H2B-VII (similar to human histone cluster 1, class H2B, member N)	No	1.9632	No	No
426234	gi|363738578	SEMA3B	sema domain, immunoglobulin domain (Ig), short basic domain, secreted, (semaphorin) 3B	No	1.5014	Yes	No
395853	gi|45384370	HSPA8	heat shock 70kDa protein 8	No	1.3531	Yes	Yes
425137	gi|491223995	LOC425137	aldo-keto reductase family 1, member B1-like	No	1.2028	Yes	No
414895	gi|49169814	GSTA	glutathione S-transferase class-alpha	No	1.0905	Yes	No
395916	gi|45384260	NME2	NME/NM23 nucleoside diphosphate kinase 2	No	1.0344	Yes	No
423132	gi|363734612	SERPING1	serpin peptidase inhibitor, clade G (C1 inhibitor), member 1, (angioedema, hereditary)	No	0.83347	No	No
427887	gi|544710664	H3F3C	H3 histone, family 3C	No	0.81894	No	No
395338	gi|45382879	AKR1B10	aldo-keto reductase family 1, member B10 (aldose reductase)	No	0.54269	No	No
396257	gi|46048696	CA2	carbonic anhydrase II	No	0.54211	Yes	No
418512	gi|71895267	CBR1	carbonyl reductase 1	No	0.51611	Yes	No
100036512	gi|134085761	F11R	F11 receptor	No	0.48438	Yes	Yes
395384	gi|45382791	C4BPA	complement component 4 binding protein, alpha	No	0.4786	Yes	No
395938	gi|45384218	SOD1	superoxide dismutase 1, soluble	No	0.47818	Yes	No
421587	gi|303227902	ACAT2	acetyl-CoA acetyltransferase 2	No	0.47319	Yes	No
770691	gi|363740281	C8G	complement component 8, gamma polypeptide	No	0.46216	Yes	Yes
395096	gi|118100703	TNFRSF6B	tumor necrosis factor receptor superfamily, member 6b, decoy	No	0.45807	Yes	No
415783	gi|57524920	GPI	glucose-6-phosphate isomerase	No	0.43205	Yes	No
419190	gi|57529350	YWHAB	tyrosine 3-monooxygenase/tryptophan 5-monooxygenase activation protein, beta polypeptide	No	0.4013	No	No
423019	gi|71894765	TALDO1	transaldolase 1	No	0.39911	No	No
428969	gi|71895985	PGAM1	phosphoglycerate mutase 1 (brain)	No	0.38552	Yes	No
419297	gi|118100811	VSTM2L	V-set and transmembrane domain containing 2 like	No	0.37958	No	No
415582	gi|363737850	SEMA4B	sema domain, immunoglobulin domain (Ig), transmembrane domain (TM) and short cytoplasmic domain, (semaphorin) 4B	No	0.36793	Yes	No
425019	gi|513200147	MLF1	myeloid leukemia factor 1	No	0.35029	No	Yes
395833	gi|45384486	PGK1	phosphoglycerate kinase 1	No	0.32785	Yes	No
421273	gi|397529551	RAB1A	RAB1A, member RAS oncogene family	No	0.31622	No	Yes
772339	gi|513189030	SERPINA3	serpin peptidase inhibitor, clade A (alpha-1 antiproteinase, antitrypsin), member 3	No	0.30644	Yes	No
100049058	gi|147902704	DAG1	dystroglycan 1 (dystrophin-associated glycoprotein 1)	No	0.30061	Yes	Yes
419150	gi|57529355	CHMP4B	chromatin modifying protein 4B	No	0.28268	Yes	No
430442	gi|71896147	BRD4	bromodomain containing 4	No	0.26966	No	No
396418	gi|45382141	CAPZB	capping protein (actin filament) muscle Z-line, beta	No	0.2277	Yes	Yes
427675	gi|118098058	RPS15A	ribosomal protein S15a	No	0.22756	No	No
423433	gi|478246981	SERPINA4	serpin peptidase inhibitor, clade A (alpha-1 antiproteinase, antitrypsin), member 4	No	0.22087	Yes	No
374211	gi|71896473	CRABP1	cellular retinoic acid binding protein 1	No	0.21581	Yes	Yes
416672	gi|71897147	NMRAL1	NmrA-like family domain containing 1	No	0.21202	No	No
100858010	gi|363743392	LOC100858010	alpha-2-macroglobulin-like protein 1-like	No	0.20768	Yes	No
421109	gi|71896083	UBE2V2	ubiquitin-conjugating enzyme E2 variant 2	No	0.20665	Yes	No
395072	gi|45383307	CHIA	chitinase, acidic	No	0.20066	Yes	No
425664	gi|363742917	SELENBP1	selenium binding protein 1	No	0.19974	Yes	No
419001	gi|471434827	C1H11orf54	chromosome 1 open reading frame, human C11orf54	No	0.19971	Yes	No
419450	gi|57529439	PGD	phosphogluconate dehydrogenase	No	0.19617	No	No
428948	gi|363735661	PDLIM1	PDZ and LIM domain 3;PDZ and LIM domain 1	No	0.19375	No	No
419471	gi|118101125	AKR7A2	aldo-keto reductase family 7, member A2 (aflatoxin aldehyde reductase)	No	0.18814	Yes	No
424599	gi|57529654	AKR1A1	aldo-keto reductase family 1, member A1 (aldehyde reductase)	No	0.18574	No	No
420366	gi|477507238	RARRES2	retinoic acid receptor responder (tazarotene induced) 2	No	0.18448	Yes	Yes
395414	gi|46048906	CCT4	chaperonin containing TCP1, subunit 4 (delta)	No	0.18005	No	No
395687	gi|45382389	LSAMP	limbic system-associated membrane protein	No	0.17783	No	No
396147	gi|45382569	ACTR2	ARP2 actin-related protein 2 homolog (yeast)	No	0.15272	Yes	No
770761	gi|363739579	MSLNL	mesothelin-like	No	0.15114	Yes	No
415991	gi|118096822	TKT	transketolase	No	0.15038	Yes	No
395232	gi|45383077	EIF4A2	eukaryotic translation initiation factor 4A2	No	0.14696	No	Yes
424112	gi|118093509	IDH1	isocitrate dehydrogenase 1 (NADP+), soluble	No	0.14585	Yes	No
374197	gi|45383528	ACTR3	ARP3 actin-related protein 3 homolog (yeast)	No	0.14335	Yes	No
419584	gi|363742337	LOC419584	discoidin, CUB and LCCL domain-containing protein 1-like	No	0.13891	No	No
770454	gi|363742619	TMPRSS4	transmembrane protease, serine 4	No	0.13793	No	No
415776	gi|119331076	PEPD	peptidase D	No	0.12232	No	No
420505	gi|313760660	SPAG6	sperm associated antigen 6	No	0.12206	No	No
427410	gi|113206112	VCP	valosin containing protein	No	0.11309	No	Yes
418486	gi|52138673	CCT8	chaperonin containing TCP1, subunit 8 (theta)	No	0.11286	No	No
424014	gi|118093267	LOC424014	putative methyltransferase	No	0.10923	Yes	No
	gi|53130400	RCJMB04_7i4	hypothetical protein RCJMB04_7i4	No	0.10198	Yes	No
396521	gi|45382905	CAPZA1	capping protein (actin filament) muscle Z-line, alpha 1	No	0.10022	No	No
416380	gi|71894829	HAUS1	HAUS augmin-like complex, subunit 1	No	0.096574	No	No
416462	gi|118097771	GAA	glucosidase, alpha; acid (Pompe disease, glycogen storage disease type II)	No	0.096395	Yes	No
420448	gi|60302762	DNAJB6	DnaJ (Hsp40) homolog, subfamily B, member 6	No	0.090017	Yes	Yes
395492	gi|330417943	ALDOC	aldolase C, fructose-bisphosphate	No	0.083808	Yes	Yes
422396	gi|50746119	SLITRK2	SLIT and NTRK-like family, member 2	No	0.068313	No	No
419680	gi|363742430	CAP1	CAP, adenylate cyclase-associated protein 1 (yeast)	No	0.065982	Yes	No
419359	gi|363741784	IGSF21	immunoglobin superfamily, member 21	No	0.064953	No	No
395684	gi|45382385	IL6ST	interleukin 6 signal transducer (gp130, oncostatin M receptor)	No	0.064605	No	No
419110	gi|195539501	ITIH2	inter-alpha (globulin) inhibitor H2	No	0.061995	Yes	No
418251	gi|363728304	A2M	alpha-2-macroglobulin	No	0.060227	Yes	Yes
424405	gi|118094103	ALDH9A1	aldehyde dehydrogenase 9 family, member A1	No	0.058443	Yes	No
415591	gi|363737678	IQGAP1	IQ motif containing GTPase activating protein 1	No	0.05805	Yes	No
417846	gi|60302718	CCT2	chaperonin containing TCP1, subunit 2 (beta)	No	0.05707	No	No
421841	gi|118088855	PGM3	phosphoglucomutase 3	No	0.054408	Yes	No
428411	gi|71895711	PFKP	phosphofructokinase, platelet	No	0.053509	No	No
422842	gi|52138693	WDR1	WD repeat domain 1	No	0.049176	No	Yes
429900	gi|363733291	COL25A1	collagen, type XXV, alpha 1	No	0.047963	No	No
396469	gi|45382693	MYH9	myosin, heavy chain 9, non-muscle	No	0.043639	No	No
419514	gi|71894845	GFPT1	glutamine--fructose-6-phosphate transaminase 1	No	0.041479	No	No
395272	gi|124339781	CLTC	clathrin, heavy chain (Hc)	No	0.034207	No	No
396325	gi|45382453	EEF2	eukaryotic translation elongation factor 2	No	0.034183	No	Yes
769237	gi|363728558	ABI3BP	ABI family, member 3 (NESH) binding protein	No	0.031936	Yes	Yes
424890	gi|50752245	DLG1	discs, large homolog 1 (Drosophila)	No	0.031386	No	No
423958	gi|363735410	CTBP2	C-terminal binding protein 2	No	0.030757	No	No
427445	gi|363744341	EGFLAM	EGF-like, fibronectin type III and laminin G domains	No	0.028008	No	No
396422	gi|45382123	VCL	vinculin	No	0.027848	No	No
422746	gi|363733489	CEP135	centrosomal protein 135kDa	No	0.024096	No	No
421621	gi|363731677	SASH1	SAM and SH3 domain containing 1	No	0.020914	No	No
423963	gi|363735428	MKI67	antigen identified by monoclonal antibody Ki-67	No	0.011441	No	No
423310	gi|363734774	HECTD1	HECT domain containing 1	No	0.011203	No	No
424048	gi|363735870	DNAH7	dynein, axonemal, heavy chain 7	No	0.0087147	No	No
423943	gi|363735396	CUZD1	CUB and zona pellucida-like domains 1	No	n.d.	No	No
395725	gi|46395493	DNASE1	deoxyribonuclease I	No	n.d.	No	No
420330	gi|363731161	FAM49B	family with sequence similarity 49, member B	No	n.d.	No	No
396307	gi|429484490	FGA	fibrinogen alpha chain	No	n.d.	Yes	Yes
	gi|5705960	Ig-alpha-heavy	Ig alpha chain	No	n.d.	No	No
	gi|54111239	Ig-light-1	immunoglobulin light chain, partial	No	n.d.	No	No
100857115	gi|363738644	LOC100857115	glutathione peroxidase 1-like	No	n.d.	No	No
100857155	gi|363738248	LOC100857155	adenine phosphoribosyltransferase-like	No	n.d.	No	No
100857291	gi|363747068	LOC100857291	transgelin-2-like	No	n.d.	No	No
100857593	gi|363743744	LOC100857593	complement factor D-like	No	n.d.	No	No
100858554	gi|363738572	LOC100858554	abhydrolase domain-containing protein 14A-like	No	n.d.	No	No
100859272	gi|363741538	LOC100859272	WAP four-disulfide core domain protein 2-like	No	n.d.	Yes	No
100859439	gi|363741657	LOC100859439	syntenin-2-like	No	n.d.	No	No
428451	gi|363730245	LOC428451	prostatic acid phosphatase-like	No	n.d.	Yes	Yes
418441	gi|363728516	MPZL1	myelin protein zero-like 1	No	n.d.	Yes	No
419267	gi|85986592	SIRPA	signal-regulatory protein alpha	No	n.d.	No	No
420292	gi|477507185	TSTA3	tissue specific transplantation antigen P35B	No	n.d.	No	No
