# Supplementary material for: Data set for the proteomic inventory and quantitative analysis of chicken uterine fluid during eggshell biomineralization
Source: Data Brief. 2014 Oct 14;1:65–9. doi: 10.1016/j.dib.2014.09.006 (PMC4459565; doi:10.1016/j.dib.2014.09.006)
Supplement: Supplementary file 1 — Supplementary data [file mmc1.zip › Table 3.xlsx]

## Sheet: Feuil1
96 distinct proteins with quantitative values at the 3 stages of shell calcification						Classification according to the 308 proteins representing the uterine fluid proteome		Mean quantitative value
EntrezGene Id	GI numbers	Protein symbol	Description	p value	Previous identification in shell	emPAI *	hierarchical ranking *	Initial (I)	Growth (G)	Terminal (T)
396218	gi|126608	LYZ	lysozyme (renal amyloidosis)	0.00097	Yes	39650	1	0	8.366	4.64183
396241	gi|45385813	OVOT	transferrin (ovotransferrin)	2.3e-09	Yes	30220	2	185.73	8.9947	11.186
396197	gi|113575	ALB	albumin	3.3e-06	Yes	7481.5	3	29.8897	227.483	192.253
419515	gi|50759498	OCX21	ovocalyxin-21	1.1e-06	Yes	1942.3	4	5.16883	151.4	163.013
396058	gi|129293	OVAL	ovalbumin	0.027	Yes	318.86	5	9.35237	0	0
420302	gi|118087425	PSCA	prostate stem cell antigen	0.0098	Yes	293.6	6	4.25867	6.38067	16.132
396485	gi|122587	HBG2	hemoglobin, gamma G	1.5e-06	Yes	127.1	7	5.42887	85.15	36.154
416651	gi|52138645	HBAD	alpha-D-globin	8.5e-05	No	107.83	8	0	17.1203	7.37083
416652	gi|122378	HBAA	hemoglobin, alpha 1	1.4e-05	Yes	94.148	9	8.05077	68.718	28.1707
416236	gi|124757	OVM	ovomucoid	0.00027	Yes	61.864	10	138.74	30.242	34.2033
100313508	gi|32699622	OC-17	ovocleidin 17	0.00029	Yes	52.966	11	83.6697	37.889	27.1053
100858647	gi|363735454	LOC100858647	beta-microseminoprotein-like	0.14	Yes	51.462	12	0	1.37793	2.44102
395256	gi|45383041	OC-116	ovocleidin 116	0.0016	Yes	47.015	13	11.2579	56.705	38.0893
420897	gi|129296	OVAY	ovalbumin-related protein Y	0.00018	Yes	45.583	14	240.637	48.2573	39.441
416076	gi|218664501	SNTN	sentan, cilia apical structure protein	0.46	Yes	26.107	15	7.88403	2.97757	3.64003
771972	gi|363741677	LOC771972	uncharacterized LOC771972	0.0039	Yes	22.547	16	29.8043	10.6728	18.3597
100857973	gi|363739005	LOC100857973	ganglioside GM2 activator-like	0.0037	Yes	20.684	17	0	22.3527	39.2753
416235	gi|1708509	OIH	ovoinhibitor	0.0017	Yes	15.706	19	26.014	15.2193	59.9817
776282	gi|261490820	PPIA	peptidylprolyl isomerase A (cyclophilin A)	0.84	No	15.011	20	4.76043	5.84357	6.14997
396497	gi|319655747	CST3	cystatin C	0.0003	Yes	10.497	21	3.29037	3.60017	15.2207
396536	gi|113990	APOA1	apolipoprotein A-I	0.014	Yes	6.7792	22	0	2.84733	2.68053
419289	gi|71894947	OCX36	Ovocalyxin-36	4.4e-05	Yes	6.5433	23	6.42223	129.043	122.113
395612	gi|45382235	GSTA3	glutathione S-transferase alpha 3	0.7	Yes	6.1449	24	1.48687	0.538847	0.479733
419076	gi|363729530	HPX	hemopexin	1e-06	Yes	5.8772	25	114.55	4.1584	21.2587
395638	gi|45382285	FOLR1	folate receptor 1 (adult)	0.00014	Yes	5.7435	26	0	10.3248	17.448
395696	gi|45382425	GC	group-specific component (vitamin D binding protein)	0.032	Yes	4.5899	27	0	7.2274	11.5058
417255	gi|153792017	TUBB2C	tubulin, beta 2C	0.01	Yes	4.2662	28	1.63927	3.12599	7.6258
395209	gi|78100756	OCX32	ovocalyxin-32	0.00033	Yes	4.1611	29	46.9263	9.57567	17.811
416990	gi|310772215	PEBP1	phosphatidylethanolamine binding protein 1	0.96	Yes	4.0844	31	1.6368	1.42368	1.24166
	gi|45384444	TTR	Transthyretin (Formerly Known As Prealbumin)	0.0029	Yes	3.4943	32	0	6.49327	7.65273
395364	gi|46395491	PIT 54	PIT 54 protein	7e-05	Yes	3.4845	33	0	12.1463	13.68
373997	gi|45383766	LDHB	lactate dehydrogenase B	0.031	Yes	3.0206	37	5.66217	0.280863	0
414896	gi|49169816	GST	glutathione S-transferase	0.42	Yes	2.8869	38	1.2446	0	0
	gi|135393	TUBA	Tubulin alpha-1 chain	0.023	Yes	2.7245	40	2.31797	7.5904	9.07347
771461	gi|363727947	BPIL2	bactericidal/permeability-increasing protein-like 2	0.021	No	2.63	41	21.772	8.43898	23.4857
396260	gi|158515411	AVD	mature avidin	1.4e-08	Yes	2.6035	42	17.9883	0	0
417561	gi|381342463	SERPINF1	serpin peptidase inhibitor, clade F (alpha-2 antiplasmin, pigment epithelium derived factor), member 1	0.0083	Yes	2.6019	43	10.5228	1.61478	4.16767
427638	gi|253735708	GPX3	glutathione peroxidase 3 (plasma)	0.00048	Yes	2.5676	44	5.74553	1.96253	8.37237
415945	gi|363738582	SEMA3G	sema domain, immunoglobulin domain (Ig), short basic domain, secreted, (semaphorin) 3G	0.00072	Yes	2.4926	45	0	22.947	18.8817
374193	gi|46048961	GAPDH	glyceraldehyde-3-phosphate dehydrogenase	0.057	Yes	2.1618	47	7.38237	0.79683	3.01107
415296	gi|56119084	ACTG1	actin, gamma 1	0.003	Yes	2.1116	49	25.426	6.74017	16.8173
427326	gi|363744794	EDIL3	EGF-like repeats and discoidin I-like domains 3	0.013	Yes	1.6691	51	29.198	1.37793	0.719453
421136	gi|71895961	SDCBP	syndecan binding protein (syntenin)	0.028	Yes	1.6667	52	0	0	2.72332
396435	gi|45382061	TPI1	triosephosphate isomerase 1	0.00089	Yes	1.559	54	4.06953	0	0
395701	gi|45382429	EZR	ezrin	0.02	Yes	1.398	56	0.9713	1.9305	4.12587
395722	gi|45382467	CLU	clusterin	0.0036	Yes	1.3819	58	19.1983	0.86195	2.98983
419088	gi|82234396	TSKU	tsukushi small leucine rich proteoglycan homolog (Xenopus laevis)	0.003	Yes	1.3398	60	0	6.83573	9.2251
	gi|212195	Ig-light-2-lambda	Ig light chain precursor	0.26	Yes	1.1522	64	1.12677	4.27853	5.39503
416069	gi|50754487	FAM3D	family with sequence similarity 3, member D	0.00019	Yes	1.1103	65	0	0	1.29347
	gi|127513	Ig-mu-heavy	Ig mu chain C region	0.78	Yes	1.065	68	2.85837	2.05313	1.92163
395450	gi|45382657	NTM	neurotrimin	2.6e-06	Yes	0.9575	74	0	0	5.21203
415494	gi|459683840	MFGE8	milk fat globule-EGF factor 8 protein	0.034	Yes	0.9338	75	8.2007	0	0
420898	gi|448824824	OVAX	ovalbumin-related protein X	1.5e-05	Yes	0.78828	82	19.3917	0	0.261097
417431	gi|118099767	APOH	apolipoprotein H (beta-2-glycoprotein I)	0.025	Yes	0.76486	83	0	1.38142	3.37877
424533	gi|50582493	VTG2	vitellogenin 2	0.027	Yes	0.73308	86	0	2.95186	0
419848	gi|153792243	PIGR	polymeric immunoglobulin receptor	0.91	Yes	0.64626	92	5.2521	3.69168	4.0342
770620	gi|363740363	NPDC1	neural proliferation, differentiation and control, 1	0.064	Yes	0.60964	93	0.6223	2.61477	2.34583
373963	gi|54020687	EEF1A1	eukaryotic translation elongation factor 1 alpha 1	0.85	Yes	0.55798	96	1.2446	0.59275	0.86928
395338	gi|45382879	AKR1B10	aldo-keto reductase family 1, member B10 (aldose reductase)	0.11	No	0.54269	98	2.94277	0	0
421702	gi|86129492	VNN1	vanin 1	0.024	Yes	0.5037	105	0	1.98363	2.94163
414341	gi|48976029	AVBD10	Avian Beta Defensin 10	0.00061	Yes	0.49768	106	0	1.1657	3.81573
396248	gi|45384340	CKB	creatine kinase, brain	0.075	Yes	0.49376	107	0	0.863713	1.41751
395384	gi|45382791	C4BPA	complement component 4 binding protein, alpha	0.00019	No	0.4786	110	0	0	1.29347
100126150	gi|115326	COL10A1	collagen, type X, alpha 1	0.038	Yes	0.46914	114	12.2402	2.62203	0
395096	gi|118100703	TNFRSF6B	tumor necrosis factor receptor superfamily, member 6b, decoy	0.19	No	0.45807	119	2.38023	0	2.46207
373914	gi|82102958	QSOX1	quiescin Q6 sulfhydryl oxidase 1	0.0048	Yes	0.4147	124	19.5333	0.257983	0.239873
419731	gi|363742442	ST14	suppression of tumorigenicity 14 (colon carcinoma)	0.11	Yes	0.40612	127	0	0	1.9787
374090	gi|45383640	SEMA3C	sema domain, immunoglobulin domain (Ig), short basic domain, secreted, (semaphorin) 3C	0.016	Yes	0.4015	128	0	0	1.11038
415582	gi|363737850	SEMA4B	sema domain, immunoglobulin domain (Ig), transmembrane domain (TM) and short cytoplasmic domain, (semaphorin) 4B	0.17	No	0.36793	136	0	0	0.895307
395935	gi|46048795	VTN	vitronectin	0.26	Yes	0.3572	139	0	2.3545	2.27881
395774	gi|45384386	GSN	gelsolin	6.8e-06	Yes	0.34784	143	0	0	4.07683
424561	gi|50751440	LRRC19	leucine rich repeat containing 19	0.021	Yes	0.3452	144	0	3.69493	1.23543
424908	gi|363737411	IL1RAP	interleukin 1 receptor accessory protein	0.62	Yes	0.34357	145	0.537933	0	0.753233
100857105	gi|363741117	SERPINF2	serpin peptidase inhibitor, clade F (alpha-2 antiplasmin, pigment epithelium derived factor), member 2	0.55	Yes	0.32265	150	0.8184	0.538847	1.39626
416534	gi|118097902	MSLN	mesothelin	0.001	Yes	0.29044	159	0	0	1.7
396476	gi|114078	APOVLDLII	lipoprotein	0.19	Yes	0.28521	161	0	4.24213	1.24183
417466	gi|363741022	LPO	lactoperoxidase	0.87	Yes	0.27747	164	2.23027	1.96253	1.24166
424112	gi|118093509	IDH1	isocitrate dehydrogenase 1 (NADP+), soluble	0.42	No	0.14585	204	1.6368	0	0
420725	gi|71896465	PDCD6IP	programmed cell death 6 interacting protein	0.12	Yes	0.1396	206	0	0.286763	4.1586
776390	gi|118086124	ACPP	acid phosphatase, prostate	0.087	Yes	0.13958	207	0	0.86195	2.22217
396151	gi|1171932	OVST	ovostatin	0.046	Yes	0.12312	211	8.359	0	0
422620	gi|363733410	IGFBP7	insulin-like growth factor binding protein 7	0.099	Yes	0.099881	224	0	0	1.23543
415298	gi|315075287	SEMA7A	semaphorin 7A, GPI membrane anchor (John Milton Hagen blood group)	0.1	Yes	0.092907	228	0	0	0.81127
425757	gi|363728262	OVSTL	ovostatin-like	0.6	Yes	0.091008	229	1.2446	0	0.7233
769237	gi|363728558	ABI3BP	ABI family, member 3 (NESH) binding protein	0.0017	No	0.031936	262	2.88387	0	0
100859439	gi|363741657	LOC100859439	syntenin-2-like	0.58	No	n.d.	n.d.	0	0.314883	0.632767
415860	gi|115417	CDH1	cadherin 1, type 1, E-cadherin (epithelial)	0.44	Yes	n.d.	n.d.	1.78253	0.836497	2.32587
419533	gi|363742086	LOXL2	lysyl oxidase-like 2	0.2	Yes	n.d.	n.d.	2.4303	0	0
404299	gi|118405202	HIST1H2A4	histone cluster 1, H2A, IV (similar to human histone cluster 2, class H2A, member C)	0.12	Yes	n.d.	n.d.	0	1.47227	1.29347
428451	gi|363730245	LOC428451	prostatic acid phosphatase-like	0.031	No	n.d.	n.d.	22.8223	0	0
423008	gi|363734030	LOC423008	protein-L-isoaspartate (D-aspartate) O-methyltransferase-like	0.015	Yes	n.d.	n.d.	0	0.89873	2.39387
100859272	gi|363741538	LOC100859272	WAP four-disulfide core domain protein 2-like	0.0083	No	n.d.	n.d.	0	1.74853	4.47117
	gi|86318	Ig-gamma-heavy	Ig gamma chain (clone 36) - chicken (fragment)	0.0029	Yes	n.d.	n.d.	18.8503	54.5563	51.332
	gi|1741925	Ig-heavy-1	immunoglobulin heavy chain, partial	0.0012	Yes	n.d.	n.d.	0	3.3633	4.68987
	gi|5705960	Ig-alpha-heavy	Ig alpha chain	0.00033	No	n.d.	n.d.	8.20907	0.840827	1.9611
396190	gi|118098428;gi|513209917; gi|118098426	UBB	ubiquitin B	9.6e-05	Yes	n.d.	n.d.	0	2.22053	7.477
						* n.d. Not Determined
